# Supplementary material for: Visualization of Bluetongue Virus RNA Segment Networks in Infected Cells: Multipartite Genomic RNA Assortment Is Independent of Viral Proteins NS2 and VP6
Source: Viruses. 2026 Mar 25;18(4):406. doi: 10.3390/v18040406 (PMC13120027; doi:10.3390/v18040406)
Supplement: Supplementary file 1 [file viruses-18-00406-s001.zip]

Archive with 1 entries (1 files):
- viruses-4215110-supplementary.pdf
